# Supplementary material for: Short-Term Nitrogen Enrichment Reshapes Carbon Allocation and Enhances Synergistic Ecosystem Services in Semi-Arid Sandy Grasslands in China
Source: Plants (Basel). 2025 Jun 22;14(13):1915. doi: 10.3390/plants14131915 (PMC12251850; doi:10.3390/plants14131915)
Supplement: Supplementary file 1 [file plants-14-01915-s001.zip]

Archive with 1 entries (1 files):
- plants-3688508-supplementary.pdf
